# Supplementary material for: Complement Evasion Mediated by Enhancement of Captured Factor H: Implications for Protection of Self-Surfaces from Complement
Source: J Immunol. 2015 Oct 12;195(10):4986–98. doi: 10.4049/jimmunol.1501388 (PMC4635569; doi:10.4049/jimmunol.1501388)
Supplement: Data Supplement [file JI_1501388.zip]

Archive with 2 entries (2 files):
- JI_1501388_Supplemental_Material_1.pdf
- manifest.xml
